# Supplementary material for: Comparative Analysis of Growth, Survival, and Virulence Characteristics of Listeria monocytogenes Isolated from Imported Meat
Source: Microorganisms. 2024 Feb 7;12(2):345. doi: 10.3390/microorganisms12020345 (PMC10891628; doi:10.3390/microorganisms12020345)
Supplement: Supplementary file 1 [file microorganisms-12-00345-s001.zip]

Archive with 1 entries (1 files):
- microorganisms-2838451-supplementary.pdf
